# Supplementary material for: Large-Scale Monitoring of the Frequency of Ryanodine Receptor Target-Site Mutations Conferring Diamide Resistance in Brazilian Field Populations of Fall Armyworm, Spodoptera frugiperda (Lepidoptera: Noctuidae)
Source: Insects. 2022 Jul 13;13(7):626. doi: 10.3390/insects13070626 (PMC9323691; doi:10.3390/insects13070626)
Supplement: Supplementary file 1 [file insects-13-00626-s001.zip]

Archive with 1 entries (1 files):
- insects-1803004-supplementary.pdf
